# Supplementary material for: Nanostructured ZnO-Based Electrochemical Sensor with Anionic Surfactant for the Electroanalysis of Trimethoprim
Source: Bioengineering (Basel). 2022 Oct 2;9(10):521. doi: 10.3390/bioengineering9100521 (PMC9598839; doi:10.3390/bioengineering9100521)
Supplement: Supplementary file 1 [file bioengineering-09-00521-s001.zip]

Archive with 1 entries (1 files):
- bioengineering-1936077-supplementary.pdf
